# Supplementary material for: Effectiveness of Colorectal Cancer (CRC) Screening on All-Cause and CRC-Specific Mortality Reduction: A Systematic Review and Meta-Analysis
Source: Cancers (Basel). 2023 Mar 24;15(7):1948. doi: 10.3390/cancers15071948 (PMC10093633; doi:10.3390/cancers15071948)
Supplement: Supplementary file 1 [file cancers-15-01948-s001.zip]

Archive with 1 entries (1 files):
- cancers-2249950-supplementary.pdf
